# Supplementary material for: Using Rasch analysis to assess the latent construct of the Capacity to Work Index in a Swedish working population sample
Source: Eur J Public Health. 2025 Jan 17;35(3):528–33. doi: 10.1093/eurpub/ckaf001 (PMC12187450; doi:10.1093/eurpub/ckaf001)
Supplement: ckaf001_Supplementary_Data [file ckaf001_supplementary_data.zip › ckaf001_Supplementary_Data/ejph-2024-06-om-0393-File010.xlsx]

## Sheet: Contents
Supplementary file 5. Variance of residuals DIF between age, gender in all samples.
Analysis of variance of residuals for test of DIF between age, gender as well as class interval (CI).
Fit based on data from in a sample of the Swedish “Work participation and mental health at work” (ADAPT) study, five random samples and the total sample, n=8201.
Analyses C2WI17 (17 items)
C2WI17(1)	Subsample 1 n=1000
C2WI17(2)	Subsample 2 n=1000
C2WI17(3)	Subsample 3 n=800
C2WI17(4)	Subsample 4 n=800
C2WI17(5)	Subsample 5 n=500
C2WI17(6)	Total sample n=8201
Analyses C2WI7 (7 items)
C2WI7(1)	Subsample 1 n=1000
C2WI7(2)	Subsample 2 n=1000
C2WI7(3)	Subsample 3 n=800
C2WI7(4)	Subsample 4 n=800
C2WI7(5)	Subsample 5 n=500
C2WI7(6)	Total sample n=8201

## Sheet: C2WI17 (1)
Supplementary file 5.1
Analysis of variance of residuals for test of DIF between age, gender as well as class interval (CI).
Fit based on the subsample 1 n=1000.
Analysis name C2WI17 containing 17 items. Bonferroni adjusted significance level: 0.000196
DIF Age
	CI		Age		Age-by-CI
Item	F-value	p-value	F-value	p-value	F-value	p-value
C2WI1	4.79049	<0.0001	0.06119	0.804691	0.74015	0.672206
C2WI2	11.35659	0.000013	23.98191	0.000012	-0.67493	0.999999
C2WI3	1.94648	0.042469	0.65517	0.418467	1.62723	0.10289
C2WI4	90.28043	<0.0001	27.35061	<0.0001	-2.58708	0.999999
C2WI5	5.87014	0.00001	3.73068	0.053706	-0.02278	0.999999
C2WI6	4.91824	0.000017	0.00691	0.933876	1.21246	0.283307
C2WI7	14.11895	0.000025	14.29989	0.000164	-0.40446	0.999999
C2WI8	10.26183	0.000017	0.63043	0.427374	0.82211	0.595811
C2WI9	2.85232	0.002538	0.06336	0.801284	1.28786	0.239048
C2WI10	3.70168	0.000155	0.18571	0.666618	1.71308	0.081717
C2WI11	3.31232	0.00055	7.32868	0.006917	1.16111	0.316688
C2WI12	2.97008	0.001733	5.14341	0.023537	0.47093	0.894603
C2WI13	18.82853	0.000014	5.25216	0.022137	0.40797	0.931301
C2WI14	5.41362	0.000009	0.4965	0.481222	1.19891	0.291855
C2WI15	5.17497	<0.0001	0.00239	0.961158	0.70145	0.708003
C2WI16	4.98484	<0.0001	0.0572	0.811052	0.32779	0.966003
C2WI17	1.31586	0.224036	0.23152	0.630521	0.70712	0.702789
DIF Gender
	CI		Gender		Gender-by-CI
Item	F-value	p-value	F-value	p-value	F-value	p-value
C2WI1	4.8047	<0.00001	0.06405	0.800221	1.062	0.388516
C2WI2	11.2123	<0.00001	4.93857	0.026489	0.045	0.999988
C2WI3	1.97406	0.039209	7.95696	0.004897	2.36883	0.011925
C2WI4	91.05844	<0.00001	47.62326	0.000005	-3.9059	0.999999
C2WI5	5.9132	<0.00001	1.52759	0.216778	1.01636	0.424712
C2WI6	4.9221	0.000019	6.18289	0.013065	0.61187	0.787682
C2WI7	14.17342	0.000004	13.41762	0.00026	0.11438	0.999359
C2WI8	10.32472	<0.00001	18.47365	0.000006	-0.49381	0.999999
C2WI9	2.84672	0.002581	10.99632	0.000937	-0.14109	0.999999
C2WI10	3.68611	0.000131	10.83481	0.001054	0.06864	0.999924
C2WI11	3.30841	0.000567	0.02504	0.874246	1.84294	0.057036
C2WI12	2.98454	0.001637	0.1517	0.696982	1.55593	0.123991
C2WI13	18.87893	<0.00001	0.72742	0.393939	1.20218	0.289765
C2WI14	5.40307	<0.00001	4.19291	0.040872	0.57535	0.81807
C2WI15	5.19539	0.000006	4.52773	0.033582	0.62691	0.774743
C2WI16	5.02102	<0.00001	0.31433	0.575182	1.08463	0.371284
C2WI17	1.31233	0.225877	0.00486	0.944427	0.44103	0.913022

## Sheet: C2WI17 (2)
Supplementary file 5.2
Analysis of variance of residuals for test of DIF between age, gender as well as class interval (CI).
Fit based on the subsample 2, N=1000.
Analysis name C2WI17 containing 17 items. Bonferroni adjusted significance level: 0.000196
DIF Age
	CI		Age		Age-by-CI
Item	F-value	P-value	F-value	P-value	F-value	P-value
C2WI1	2.09368	0.027595	3.57763	0.058859	0.95764	0.473869
C2WI2	15.25504	<0.0001	28.55461	0.000014	-0.84909	0.999999
C2WI3	4.97324	<0.0001	3.16702	0.075459	0.75509	0.658296
C2WI4	100.2312	<0.0001	18.16744	0.000033	-1.23202	0.999999
C2WI5	11.82623	<0.0001	0.35006	0.5542	0.54968	0.838449
C2WI6	4.16399	0.000007	0.11156	0.738472	1.10162	0.358655
C2WI7	16.80823	0.000003	17.86143	0.000006	0.31059	0.971655
C2WI8	7.43027	0.00001	1.88741	0.169803	3.72023	0.000112
C2WI9	8.25683	<0.0001	0.31849	0.572639	1.33989	0.211731
C2WI10	9.03701	0.000018	0.06917	0.792618	1.72973	0.078099
C2WI11	1.19535	0.294123	13.67973	0.000253	0.83294	0.585774
C2WI12	3.6901	0.000138	14.07034	0.000193	0.93076	0.497246
C2WI13	14.56187	0.000009	5.10047	0.024135	0.06911	0.999922
C2WI14	5.77262	<0.0001	2.3738	0.123695	0.22833	0.99048
C2WI15	4.6548	0.000023	1.15616	0.282537	2.24508	0.017465
C2WI16	5.9019	<0.0001	0.79726	0.372117	0.35468	0.955909
C2WI17	2.3843	0.01137	0.09809	0.754181	0.86248	0.55857
DIF Gender
	CI		Gender		Gender-by-CI
Item	F-value	P-value	F-value	P-value	F-value	P-value
C2WI1	2.09487	0.02748	3.95038	0.047127	0.97889	0.455757
C2WI2	15.12075	<0.0001	15.24278	0.00011	-0.34409	0.999999
C2WI3	5.05337	<0.0001	0.08112	0.775827	2.86127	0.00246
C2WI4	99.87497	<0.0001	34.58237	0.000016	-3.4437	0.999999
C2WI5	11.91861	0.000005	0.15617	0.692782	1.42204	0.173732
C2WI6	4.213	0.000035	14.49589	0.000153	0.79159	0.624221
C2WI7	16.70896	<0.0001	6.07619	0.013863	0.96669	0.466113
C2WI8	7.21757	0.00002	2.82187	0.093291	0.40275	0.933978
C2WI9	8.3797	<0.0001	30.90315	0.000017	-0.42587	0.999999
C2WI10	9.04486	0.000022	19.74878	<0.0001	-0.3612	0.999999
C2WI11	1.1783	0.305219	0.01707	0.896029	0.77194	0.64257
C2WI12	3.7095	0.000149	3.89144	0.048799	2.6441	0.004989
C2WI13	14.79364	<0.0001	0.52915	0.467158	2.31138	0.014272
C2WI14	5.77394	<0.0001	0.88975	0.345783	0.4181	0.925944
C2WI15	4.5827	<0.0001	4.32522	0.037806	0.1781	0.99627
C2WI16	5.9308	0.000001	2.58874	0.10797	0.68816	0.720158
C2WI17	2.39097	0.011153	1.8909	0.169436	0.96877	0.464342

## Sheet: C2WI17 (3)
Supplementary file 5.3
Analysis of variance of residuals for test of DIF between age, gender as well as class interval (CI).
Fit based on the subsample 3, n=800.
Analysis name C2WI17 containing 17 items. Bonferroni adjusted significance level: 0.000196
DIF Age
	CI		Age		Age-by-CI
Item	F-value	P-value	F-value	P-value	F-value	P-value
C2WI1	3.51825	0.000261	4.85743	0.027815	0.80995	0.607144
C2WI2	11.56497	0.000011	7.20632	0.007419	0.01239	1
C2WI3	3.29536	0.0006	1.23199	0.267371	0.6211	0.779673
C2WI4	99.07369	<0.0001	16.78333	0.000029	-0.69485	0.999999
C2WI5	6.85149	<0.0001	2.68663	0.101592	0.4428	0.91188
C2WI6	3.80018	0.0001	0.29888	0.584747	0.74855	0.664368
C2WI7	14.28221	<0.0001	15.3234	0.000101	-0.29677	0.999999
C2WI8	8.79828	<0.0001	2.28615	0.130954	1.5511	0.126011
C2WI9	3.42998	0.000372	7.5688	0.00609	2.75722	0.003521
C2WI10	3.56013	0.000243	0.80891	0.36872	1.02681	0.4165
C2WI11	1.34324	0.210517	17.37449	0.000023	0.85681	0.563851
C2WI12	2.34084	0.013202	10.33389	0.001346	0.88566	0.537581
C2WI13	8.96466	<0.0001	0.98064	0.322354	1.19747	0.293146
C2WI14	4.4136	0.000001	6.16593	0.013239	1.38037	0.192711
C2WI15	9.47173	0.000002	0.86194	0.353478	0.45548	0.904231
C2WI16	2.47991	0.008556	0.21308	0.644512	1.08009	0.374987
C2WI17	2.20968	0.019684	0.17967	0.671764	3.2186	0.000776
DIF Gender
	CI		Gender		Gender-by-CI
Item	F-value	P-value	F-value	P-value	F-value	P-value
C2WI1	3.57124	0.000232	2.01265	0.156393	1.83144	0.05929
C2WI2	11.62886	<0.0001	6.49672	0.010984	0.51226	0.866302
C2WI3	3.25537	0.000677	0.14381	0.704608	0.63995	0.763279
C2WI4	98.64264	<0.0001	20.20688	0.000022	-1.38649	0.999999
C2WI5	6.94202	0.000006	4.59314	0.032425	1.02276	0.419761
C2WI6	3.88677	0.000084	6.06737	0.013992	1.10311	0.357875
C2WI7	14.33439	0.000003	17.85329	0.000023	-0.55401	0.999999
C2WI8	8.59889	0.000003	5.03607	0.025121	0.00304	1
C2WI9	3.38041	0.000445	18.063	0.000027	0.25171	0.986395
C2WI10	3.60943	0.000199	8.54077	0.003582	0.97665	0.45785
C2WI11	1.35717	0.203688	1.74083	0.187416	1.55278	0.125453
C2WI12	2.36333	0.012317	5.63807	0.017809	1.70621	0.083671
C2WI13	9.10458	0.000018	7.5245	0.006234	3.60064	0.000206
C2WI14	4.39556	0.000029	1.14201	0.285564	0.98199	0.453344
C2WI15	9.57202	0.000003	0.31716	0.573483	2.13543	0.024612
C2WI16	2.46723	0.008893	0.59222	0.441796	1.44638	0.164083
C2WI17	2.21812	0.019187	1.97626	0.160184	1.18437	0.301609

## Sheet: C2WI17(4)
Supplementary file 5.4
Analysis of variance of residuals for test of DIF between age, gender as well as class interval (CI).
Fit based on the subsample 3, N=800.
Analysis name C2WI17 containing 17 items. Bonferroni adjusted significance level: 0.000196
DIF Age
	CI		Age		Age-by-CI
Item	F-value	P-value	F-value	P-value	F-value	P-value
C2WI1	2.3852	0.011492	0.78534	0.375778	0.56008	0.830186
C2WI2	8.97476	0.000021	19.3364	0.000009	1.14568	0.327578
C2WI3	4.9006	0.000002	2.38798	0.122681	1.28414	0.24152
C2WI4	81.85177	<0.0001	6.3524	0.011937	0.45821	0.902548
C2WI5	7.03193	0.000005	2.56509	0.109665	-0.05842	0.999999
C2WI6	3.16224	0.000928	2.83224	0.092789	0.63307	0.769293
C2WI7	15.04461	<0.0001	26.47875	<0.0001	0.5331	0.850994
C2WI8	3.63052	0.000191	7.87531	0.005126	1.92102	0.046033
C2WI9	5.85445	0.00001	0.43403	0.510211	1.30322	0.231139
C2WI10	7.08246	0.000012	2.93031	0.087325	1.70228	0.084567
C2WI11	1.71715	0.081242	19.88125	0.000014	1.13295	0.336455
C2WI12	2.43281	0.00991	4.90273	0.027103	0.58757	0.807973
C2WI13	12.14093	<0.0001	7.21391	0.007406	0.73046	0.681174
C2WI14	3.10542	0.001113	3.31637	0.068974	0.53586	0.848913
C2WI15	4.1383	0.000017	0.40384	0.525299	1.0364	0.408832
C2WI16	2.64273	0.005111	1.90547	0.167874	0.93683	0.492074
C2WI17	2.11463	0.026181	0.71778	0.397141	0.25177	0.986383
DIF Gender
	CI		Gender		Gender-by-CI
Item	F-value	P-value	F-value	P-value	F-value	P-value
C2WI1	2.42401	0.010201	3.92095	0.048047	1.6215	0.104914
C2WI2	8.74112	0.000002	4.71983	0.030104	0.44516	0.910477
C2WI3	4.87926	<0.0001	0.68518	0.408062	1.09206	0.36602
C2WI4	81.46634	<0.0001	41.55955	0.000009	-3.86412	0.999999
C2WI5	7.08412	<0.0001	0.2926	0.588717	0.83401	0.584841
C2WI6	3.1884	0.000835	9.71624	0.001877	0.58738	0.808127
C2WI7	14.86444	0.000011	14.0625	0.000194	0.84112	0.578266
C2WI8	3.6025	0.000205	8.37873	0.003921	1.17978	0.304611
C2WI9	5.87452	<0.0001	9.1773	0.002514	0.63116	0.770956
C2WI10	7.00308	0.000006	8.79378	0.003122	0.06425	0.999942
C2WI11	1.66547	0.093362	0.03158	0.858946	0.64942	0.754919
C2WI12	2.43454	0.009875	1.4411	0.230319	1.03419	0.410594
C2WI13	12.07938	0.000013	0.27133	0.602593	1.05814	0.391783
C2WI14	3.09514	0.001165	2.231	0.135688	0.36883	0.949892
C2WI15	4.17467	0.000021	3.92771	0.047863	1.41031	0.17926
C2WI16	2.63306	0.005276	0.1049	0.746139	0.81792	0.599743
C2WI17	2.15049	0.023532	0.22635	0.634378	1.77026	0.070255

## Sheet: C2WI17(5)
Supplementary file 5.5
Analysis of variance of residuals for test of DIF between age, gender as well as class interval (CI)
fit based on the subsample 4, n=500.
Analysis name C2WI17 containing 17 items. Bonferroni adjusted significance level: 0.000196
DIF Age
	CI		Age		Age-by-CI
Item	F-value	P-value	F-value	P-value	F-value	P-value
C2WI1	1.01557	0.41921	0.87276	0.350663	1.02885	0.40981
C2WI2	8.69295	<0.0001	7.02008	0.008322	1.9871	0.055162
C2WI3	3.00781	0.004216	0.88678	0.346827	1.02845	0.410092
C2WI4	48.32962	<0.0001	8.88445	0.003032	-0.74537	0.999999
C2WI5	5.68113	0.000015	0.0004	0.984008	1.22303	0.288188
C2WI6	5.67523	0.000008	0.03829	0.844925	1.65735	0.117369
C2WI7	9.89281	<0.0001	15.91414	0.000072	-0.24838	0.999999
C2WI8	3.97454	0.000305	0.15847	0.690749	1.62557	0.125867
C2WI9	6.55674	<0.0001	0.26546	0.606629	0.66318	0.703321
C2WI10	5.46168	0.000012	0.58524	0.444644	1.62376	0.126367
C2WI11	1.10854	0.356285	9.3067	0.002403	2.10856	0.041293
C2WI12	1.0857	0.371118	0.97217	0.324627	0.97232	0.450684
C2WI13	9.20686	0.000005	5.72006	0.017146	0.54046	0.803848
C2WI14	2.81986	0.006902	0.09523	0.757768	0.64514	0.718523
C2WI15	3.62319	0.000808	0.0004	0.984008	0.28433	0.960034
C2WI16	5.56868	0.000003	3.11107	0.0784	0.80401	0.58422
C2WI17	2.39304	0.020523	0.14727	0.701316	0.53545	0.807754
DIF Gender
	CI		Gender		Gender-by-CI
Item	F-value	P-value	F-value	P-value	F-value	P-value
C2WI1	1.02495	0.412554	2.67888	0.102334	1.41777	0.195802
C2WI2	8.48708	<0.0001	6.65173	0.010209	0.33822	0.936288
C2WI3	2.98404	0.004489	0.25098	0.616622	0.56591	0.783734
C2WI4	48.87127	<0.0001	16.82017	0.000047	-1.10144	0.999999
C2WI5	5.80892	<0.0001	0.29539	0.58703	2.75729	0.008114
C2WI6	5.67476	0.000008	5.32095	0.021486	0.8968	0.508676
C2WI7	9.64932	<0.0001	4.09109	0.043667	-0.30397	0.999999
C2WI8	3.92626	0.00035	0.37723	0.539383	0.73785	0.639949
C2WI9	6.644	0.000007	12.97341	0.000346	-0.22652	0.999999
C2WI10	5.43503	0.00001	11.11266	0.000923	-0.2244	0.999999
C2WI11	1.08792	0.369659	2.51343	0.113536	1.73403	0.098937
C2WI12	1.09565	0.364605	1.07215	0.300986	1.59926	0.133301
C2WI13	9.41539	0.000001	0.05023	0.822769	2.94079	0.005025
C2WI14	2.81517	0.006987	0.37365	0.541306	0.48975	0.842185
C2WI15	3.72368	0.000617	6.288	0.012478	1.30374	0.246427
C2WI16	5.49832	0.00001	0.18635	0.666164	0.33603	0.937363
C2WI17	2.42558	0.018914	0.23384	0.628899	1.46674	0.176887

## Sheet: C2WI17(6)
Supplementary file 5.6
Analysis of variance of residuals for test of DIF between age, gender as well as class interval (CI).
Fit based on the total sample 6, N=8201.
Analysis name C2WI17 containing 17 items. Bonferroni adjusted significance level: 0.000196
DIF Age
	CI		Age		Age-by-CI
Item	F-value	P-value	F-value	P-value	F-value	P-value
C2WI1	16.50416	<0.0001	6.83696	0.00911	0.77712	0.637729
C2WI2	95.55369	0.000016	160.9692	0.000188	-10.9714	0.999999
C2WI3	20.45673	<0.0001	7.65118	0.005646	-0.12972	0.999999
C2WI4	852.277	<0.0001	147.1769	0.000072	-15.2015	0.999999
C2WI5	49.88746	<0.0001	38.20492	0.00013	-2.31077	0.999999
C2WI6	28.93726	<0.0001	0.70143	0.40225	1.87322	0.051226
C2WI7	119.575	0.00015	144.544	<0.0001	-10.07664	0.999999
C2WI8	72.55756	0.000223	0.00047	0.982421	4.00098	<0.0001
C2WI9	47.95687	<0.0001	9.57204	0.001802	7.28399	0.00014
C2WI10	45.51639	0.000116	3.41915	0.064639	2.77892	0.002955
C2WI11	7.81936	<0.0001	113.7231	0.000043	5.72475	<0.0001
C2WI12	23.23232	0.000171	55.22984	<0.0001	-2.01779	0.999999
C2WI13	110.1984	<0.0001	80.38315	0.000197	-4.65065	0.999999
C2WI14	34.59382	0.000035	11.03723	0.000851	0.74661	0.666291
C2WI15	48.36893	0.000135	0.08504	0.770683	2.20446	0.018937
C2WI16	30.48267	<0.0001	17.6916	0.000031	0.52346	0.858673
C2WI17	9.79847	<0.0001	0.43976	0.507261	0.5334	0.851285
DIF Gender
	CI		Gender		Gender-by-CI
Item	F-value	P-value	F-value	P-value	F-value	P-value
C2WI1	16.58342	0.000159	24.74603	0.000102	3.1404	0.00094
C2WI2	95.13693	<0.0001	62.13852	<0.0001	-3.96797	0.999999
C2WI3	20.58809	0.000155	19.1281	0.000092	4.40946	0.000111
C2WI4	853.5009	<0.0001	272.1171	<0.0001	-27.7825	0.999999
C2WI5	49.83984	<0.0001	6.04177	0.014037	0.39679	0.937279
C2WI6	29.0262	0.000061	64.60086	0.000134	-2.43952	0.999999
C2WI7	119.3567	<0.0001	101.9033	<0.0001	-7.00264	0.999999
C2WI8	72.55276	<0.0001	84.38978	0.000095	-5.4357	0.999999
C2WI9	48.08484	0.0002	157.7616	<0.0001	-6.74419	0.999999
C2WI10	45.72858	<0.0001	119.2434	<0.0001	-5.85879	0.999999
C2WI11	7.68422	<0.0001	4.33096	0.037601	1.92339	0.044179
C2WI12	23.40995	0.000041	25.05779	<0.0001	8.2828	<0.0001
C2WI13	111.8932	0.000041	24.96501	0.00005	15.48676	<0.0001
C2WI14	34.53549	<0.0001	7.37366	0.006581	-0.37519	0.999999
C2WI15	48.47997	<0.0001	50.0165	0.000023	-1.26011	0.999999
C2WI16	30.47524	<0.0001	0.54995	0.458277	2.20601	0.018868
C2WI17	9.81937	<0.0001	1.134	0.287003	2.38332	0.010744

## Sheet: C2WI7(1)
Supplementary file 5.7
Analysis of variance of residuals for test of DIF between age, gender as well as class interval (CI).
Fit based on the subsample 1, N=1000.
Analysis name C2WI7 containing 7 items. Bonferroni adjusted significance level: 0.000476
DIF Age
	CI		Age		Age-by-CI
Item	F-value	p-value	F-value	p-value	F-value	p-value
C2WI3	0.85682	0.56378	0.38096	0.537259	0.77539	0.63935
C2WI8	13.4413	<0.00001	2.15439	0.142518	0.96511	0.467512
C2WI9	5.6592	<0.00001	0.00488	0.944161	0.44496	0.910677
C2WI10	4.01464	0.000036	0.7975	0.372085	0.8555	0.564983
C2WI11	1.34087	0.211364	5.33388	0.021153	0.9439	0.485793
C2WI14	4.45002	<0.00001	0.95227	0.329408	0.96695	0.465939
C2WI16	4.75881	0.000024	0.21446	0.643419	0.33256	0.964311
DIF Gender
	Cl		Gender		Gender-by-CI
Item	F-value	p-value	F-value	p-value	F-value	p-value
C2WI3	0.87613	0.546138	9.52061	0.002085	2.07009	0.029671
C2WI8	13.63945	0.000023	19.36773	0.000013	0.56901	0.823164
C2WI9	5.70076	<0.00001	13.09466	0.000326	-0.25953	0.999999
C2WI10	4.04251	0.000027	14.37821	0.000151	0.05872	0.999961
C2WI11	1.33796	0.212824	0.02921	0.864279	1.30924	0.227626
C2WI14	4.44947	0.000006	3.58867	0.058472	0.66117	0.744526
C2WI16	4.78475	0.000012	0.51017	0.475253	0.85595	0.56458

## Sheet: C2WI7(2)
Supplementary file 5.8
Analysis of variance of residuals for test of DIF between age, gender as well as class interval (CI).
Fit based on the subsample 2, N=1000.
Analysis name C2WI7 containing 7 items. Bonferroni adjusted significance level: 0.000476
DIF Age
	CI		Age		Age-by-CI
Item	F-value	p-value	F-value	p-value	F-value	p-value
C2WI3	1.52522	0.13429	5.13035	0.023756	0.893	0.530881
C2WI8	8.99147	0.000009	0.85215	0.356199	3.30407	0.000565
C2WI9	10.52258	<0.00001	0.00503	0.943545	1.92418	0.045363
C2WI10	7.75448	0.000004	0.57172	0.449785	1.96108	0.040797
C2WI11	1.63274	0.101513	8.60742	0.003427	1.079	0.375594
C2WI14	5.12302	<0.00001	4.83763	0.028085	0.2999	0.974839
C2WI16	9.74459	<0.00001	0.01376	0.9067	0.48772	0.88349
DIF Gender
	Cl		Gender		Gender-by-CI
Item	F-value	p-value	F-value	p-value	F-value	p-value
C2WI3	1.53055	0.132471	0.091	0.763005	1.81374	0.062009
C2WI8	8.83904	0.000001	4.53814	0.033427	1.11336	0.350169
C2WI9	10.69197	<0.00001	41.39906	0.00002	-1.00766	0.999999
C2WI10	7.81958	<0.00001	25.93541	<0.00001	0.01341	1
C2WI11	1.61997	0.104993	0.0014	0.96997	1.22355	0.276536
C2WI14	5.15226	0.000019	1.59874	0.206406	1.24473	0.263764
C2WI16	9.74849	<0.00001	2.04621	0.15294	0.30278	0.974001

## Sheet: C2WI7(3)
Supplementary file 5.9
Analysis of variance of residuals for test of DIF between age, gender as well as class interval (CI).
Fit based on the subsample 3, N=800.
Analysis name C2WI7 containing 7 items. Bonferroni adjusted significance level: 0.000476
DIF Age
	CI		Age		Age-by-CI
Item	F-value	p-value	F-value	p-value	F-value	p-value
C2WI3	1.76334	0.07172	2.76875	0.096547	0.73223	0.679522
C2WI8	10.38552	<0.00001	0.4074	0.523489	1.81944	0.061413
C2WI9	5.13643	0.000004	4.73262	0.029899	0.85062	0.56954
C2WI10	2.76357	0.003478	3.18159	0.074884	1.51202	0.139357
C2WI11	2.06739	0.030171	13.05081	0.000312	0.56273	0.828053
C2WI14	5.53251	<0.00001	9.83766	0.001777	1.07047	0.382364
C2WI16	4.69177	0.00001	0.84933	0.357039	0.60246	0.795522
DIF Gender
	CI		Gender		Gender-by-CI
Item	F-value	p-value	F-value	p-value	F-value	p-value
C2WI3	1.77979	0.068548	0.54771	0.45949	0.33541	0.963224
C2WI8	10.05699	<0.00001	2.43996	0.032686	-0.0078	0.999999
C2WI9	5.23169	0.000008	13.26566	0.000012	0.22679	0.990686
C2WI10	2.83854	0.002734	11.2968	0.001001	-0.15236	0.999999
C2WI11	2.07349	0.029634	1.30848	0.205246	1.54936	0.126681
C2WI14	5.48446	<0.00001	0.62253	0.325873	0.85916	0.561709
C2WI16	4.69096	<0.00001	0.8285	0.388393	0.92215	0.504996

[truncated: 3 more sheets: C2WI7(4), C2WI7(5), C2WI7(6)]
